# Supplementary material for: ENaC Biomarker Detection in Platelets Using a Lateral Flow Immunoassay: A Clinical Validation Study
Source: Biosensors (Basel). 2025 Jun 20;15(7):399. doi: 10.3390/bios15070399 (PMC12292876; doi:10.3390/bios15070399)
Supplement: Supplementary file 1 [file biosensors-15-00399-s001.zip]

Archive with 1 entries (1 files):
- biosensors-3665934-supplementary.pdf
